# Supplementary material for: Effect of cadmium stress on certain physiological parameters, antioxidative enzyme activities and biophoton emission of leaves in barley (Hordeum vulgare L.) seedlings
Source: PLoS One. 2020 Nov 3;15(11):e0240470. doi: 10.1371/journal.pone.0240470 (PMC7608874; doi:10.1371/journal.pone.0240470)
Supplement: S1 Data — (XLSX) [file pone.0240470.s001.xlsx]

## Sheet: Munka1
		Overall pixel intensities of pictures
			0. day	1. day	3. day	7.day
		control	0.68	0.57	0.94	1.08
		10 µM cadmium	0.68	3.63	5.28	3.74
		50 µM cadmium	0.68	4.85	7.27	5.44
		100 µM cadmium	0.68	7.59	12.18	7.53
		300 µM cadmium	0.68	6.04	5.42	9.36
