# Supplementary material for: Effect of cadmium stress on certain physiological parameters, antioxidative enzyme activities and biophoton emission of leaves in barley (Hordeum vulgare L.) seedlings
Source: PLoS One. 2020 Nov 3;15(11):e0240470. doi: 10.1371/journal.pone.0240470 (PMC7608874; doi:10.1371/journal.pone.0240470)
Supplement: S2 Data — (XLSX) [file pone.0240470.s002.xlsx]

## Sheet: Munka1
control	0. day	Area Label	Overall [cps]	Average [cps]	Min [cps]	Max [cps]	Variance [cps]	Deviation [cps]	Pixel	Bkgnd	Dataset		control	1. day	Area Label	Overall [cps]	Average [cps]	Min [cps]	Max [cps]	Variance [cps]	Deviation [cps]	Pixel	Bkgnd	Dataset		control	3. day	Area Label	Overall [cps]	Average [cps]	Min [cps]	Max [cps]	Variance [cps]	Deviation [cps]	Pixel	Bkgnd	Dataset		control	7. day	Area Label	Overall [cps]	Average [cps]	Min [cps]	Max [cps]	Variance [cps]	Deviation [cps]	Pixel	Bkgnd
		P:1	73	0.03	0	1	141.23	11.88	2650	No	lumin.000				P:1	0	0.06	0	0	57.74	7.6	6	No	lumin.000				P:1	1	0.08	0	0	22.72	4.77	8	No	lumin.000				P:1	1	0.11	0	1	120.7	10.99	12	No
		P:2	10	0.07	0	1	144.32	12.01	138	No	lumin.000				P:2	0	0.06	0	1	88.3	9.4	7	No	lumin.000				P:2	0	0.1	0	0	2	1.41	2	No	lumin.000				P:2	1	0.11	0	1	238.69	15.45	9	No
		P:3	9	0.07	0	1	147.7	12.15	117	No	lumin.000				P:3	0	0.05	0	0	66.87	8.18	9	No	lumin.000				P:3	0	0.1	0	0	0	0	1	No	lumin.000				P:3	1	0.1	0	1	33.07	5.75	5	No
		P:4	3	0.07	0	1	171.05	13.08	41	No	lumin.000				P:4	1	0.07	0	1	117.13	10.82	7	No	lumin.000				P:4	0	0.09	0	0	0	0	1	No	lumin.000				P:4	0	0.08	0	0	37.39	6.11	3	No
		P:5	2	0.08	0	1	128.79	11.35	29	No	lumin.000				P:5	0	0.05	0	0	22.15	4.71	6	No	lumin.000				P:5	0	0.07	0	0	0	0	1	No	lumin.000				P:5	0	0.09	0	0	15.54	3.94	3	No
		P:6	1	0.08	0	1	69.37	8.33	17	No	lumin.000				P:6	0	0.05	0	0	0	0	1	No	lumin.000				P:6	0	0.07	0	0	0	0	1	No	lumin.000				P:6	1	0.19	1	1	112	10.58	3	No
		P:7	0	0.1	0	1	51.67	7.19	4	No	lumin.000				P:7	0	0.08	0	0	77.12	8.78	3	No	lumin.000				P:7	0	0.07	0	0	0	0	1	No	lumin.000				P:7	0	0.08	0	0	0	0	1	No
		P:8	0	0.04	0	0	63.84	7.99	3	No	lumin.000				P:8	0	0.05	0	0	0	0	1	No	lumin.000				P:8	0	0.09	0	0	0	0	1	No	lumin.000				P:8	0	0.14	0	1	136.33	11.68	3	No
		P:9	0	0.06	0	0	22.65	4.76	2	No	lumin.000				P:9	0	0.05	0	0	0	0	1	No	lumin.000				P:9	0	0.07	0	0	0	0	1	No	lumin.000				P:9	0	0.1	0	0	0	0	1	No
		P:10	0	0	-9.22337e+18	-9.22337e+18	0	0	0	No	lumin.000				P:10	0	0.05	0	0	0	0	1	No	lumin.000				P:10	0	0.13	1	1	0	0	1	No	lumin.000				P:10	0	0.08	0	0	24.5	4.95	2	No
		P:11	0	0.08	0	0	0	0	1	No	lumin.000				P:11	0	0	-9.22337e+18	-9.22337e+18	0	0	0	No	lumin.000				P:11	0	0.07	0	0	0	0	1	No	lumin.000				P:11	0	0	-9.22337e+18	-9.22337e+18	0	0	0	No
			sum	0.68												sum	0.57												sum	0.94												sum	1.08
													10 µM cadmium	1. day	Area Label	Overall [cps]	Average [cps]	Min [cps]	Max [cps]	Variance [cps]	Deviation [cps]	Pixel	Bkgnd	Dataset		10 µM cadmium	3. day	Area Label	Overall [cps]	Average [cps]	Min [cps]	Max [cps]	Variance [cps]	Deviation [cps]	Pixel	Bkgnd	Dataset		10 µM cadmium	7. day	Area Label	Overall [cps]	Average [cps]	Min [cps]	Max [cps]	Variance [cps]	Deviation [cps]	Pixel	Bkgnd
															P:1	6	0.31	1	2	514.23	22.68	19	No	lumin.000				0.47	0.47	0.47	0.47	0.47	0.47	0.47	0.47	0.47	0.47				P:1	15	0.37	1	2	448.58	21.18	41	No
															P:2	5	0.28	1	2	192.27	13.87	19	No	lumin.000				0.5	0.5	0.5	0.5	0.5	0.5	0.5	0.5	0.5	0.5				P:2	11	0.37	1	2	381.19	19.52	31	No
															P:3	4	0.3	1	2	362.03	19.03	13	No	lumin.000				0.4	0.4	0.4	0.4	0.4	0.4	0.4	0.4	0.4	0.4				P:3	5	0.35	1	2	332.71	18.24	15	No
															P:4	2	0.36	1	2	16.14	4.02	7	No	lumin.000				0.36	0.36	0.36	0.36	0.36	0.36	0.36	0.36	0.36	0.36				P:4	4	0.34	1	2	480.79	21.93	12	No
															P:5	2	0.4	1	2	70.67	8.41	4	No	lumin.000				0.6	0.6	0.6	0.6	0.6	0.6	0.6	0.6	0.6	0.6				P:5	3	0.39	1	2	817.13	28.59	8	No
															P:6	2	0.25	1	1	431.29	20.77	7	No	lumin.000				0.41	0.41	0.41	0.41	0.41	0.41	0.41	0.41	0.41	0.41				P:6	3	0.38	1	2	717.9	26.79	7	No
															P:7	1	0.42	1	2	147	12.12	3	No	lumin.000				0.64	0.64	0.64	0.64	0.64	0.64	0.64	0.64	0.64	0.64				P:7	1	0.37	1	2	149.33	12.22	3	No
															P:8	1	0.38	1	2	338	18.38	2	No	lumin.000				0.6	0.6	0.6	0.6	0.6	0.6	0.6	0.6	0.6	0.6				P:8	1	0.42	2	2	2	1.41	2	No
															P:9	2	0.36	1	2	103.8	10.19	5	No	lumin.000				0.48	0.48	0.48	0.48	0.48	0.48	0.48	0.48	0.48	0.48				P:9	0	0.38	2	2	0	0	1	No
															P:10	0	0.31	1	1	0	0	1	No	lumin.000				0.43	0.43	0.43	0.43	0.43	0.43	0.43	0.43	0.43	0.43				P:10	1	0.37	1	2	242	15.56	2	No
															P:11	0	0.26	1	1	0	0	1	No	lumin.000				0.39	0.39	0.39	0.39	0.39	0.39	0.39	0.39	0.39	0.39				P:11	0	0	-9.22337e+18	-9.22337e+18	0	0	0	No
																sum	3.63												sum	5.28												sum	3.74
													50 µM cadmium	1. day	Area Label	Overall [cps]	Average [cps]	Min [cps]	Max [cps]	Variance [cps]	Deviation [cps]	Pixel	Bkgnd	Dataset		50 µM cadmium	3. day	Area Label	Overall [cps]	Average [cps]	Min [cps]	Max [cps]	Variance [cps]	Deviation [cps]	Pixel	Bkgnd	Dataset		50 µM cadmium	7. day	Area Label	Overall [cps]	Average [cps]	Min [cps]	Max [cps]	Variance [cps]	Deviation [cps]	Pixel	Bkgnd
															P:1	319	0.32	0	5	5582.14	74.71	1012	No	lumin.000				P:1	74	0.64	0	5	7159.23	84.61	115	No	lumin.000				P:1	372	0.61	0	5	6867.55	82.87	612	No
															P:2	405	0.49	0	4	1510.43	38.86	834	No	lumin.000				P:2	39	0.56	0	4	2631.65	51.3	69	No	lumin.000				P:2	36	0.51	1	3	1122.18	33.5	70	No
															P:3	52	0.25	0	3	2343.97	48.41	210	No	lumin.000				P:3	33	0.59	0	4	3708.87	60.9	57	No	lumin.000				P:3	7	0.56	1	3	1696.27	41.19	12	No
															P:4	17	0.42	0	3	570.67	23.89	40	No	lumin.000				P:4	12	0.71	0	5	4280.39	65.42	17	No	lumin.000				P:4	3	0.38	0	3	2871.11	53.58	9	No
															P:5	4	0.36	1	2	842.99	29.03	12	No	lumin.000				P:5	5	0.47	0	3	4447.22	66.69	11	No	lumin.000				P:5	3	0.59	2	3	129.2	11.37	5	No
															P:6	3	0.44	1	2	362.9	19.05	7	No	lumin.000				P:6	7	0.79	2	4	1425	37.75	9	No	lumin.000				P:6	1	0.55	2	2	0	0	1	No
															P:7	4	0.44	1	2	539.39	23.22	10	No	lumin.000				P:7	3	0.63	2	3	806.3	28.4	5	No	lumin.000				P:7	1	0.61	2	2	0	0	1	No
															P:8	1	0.61	2	2	0	0	1	No	lumin.000				P:8	3	0.87	2	5	5744.68	75.79	4	No	lumin.000				P:8	1	0.55	2	2	128	11.31	2	No
															P:9	1	0.59	2	2	0	0	1	No	lumin.000				P:9	1	0.57	2	2	0	0	1	No	lumin.000				P:9	0	0	-9.22337e+18	-9.22337e+18	0	0	0	No
															P:10	0	0.43	2	2	0	0	1	No	lumin.000				P:10	1	0.73	3	3	0	0	1	No	lumin.000				P:10	0	0.43	2	2	0	0	1	No
															P:11	1	0.5	2	2	0	0	1	No	lumin.000				P:11	1	0.71	3	3	0	0	1	No	lumin.000				P:11	1	0.65	3	3	0	0	1	No
																sum	4.85												sum	7.27												sum	5.44
													100 µM cadmium	1. day	Area Label	Overall [cps]	Average [cps]	Min [cps]	Max [cps]	Variance [cps]	Deviation [cps]	Pixel	Bkgnd	Dataset		100 µM cadmium	3. day	Area Label	Overall [cps]	Average [cps]	Min [cps]	Max [cps]	Variance [cps]	Deviation [cps]	Pixel	Bkgnd	Dataset		100 µM cadmium	7. day	Area Label	Overall [cps]	Average [cps]	Min [cps]	Max [cps]	Variance [cps]	Deviation [cps]	Pixel	Bkgnd
															P:1	1144	0.54	0	10	18553.3	136.21	2128	No	lumin.000				P:1	208	0.81	0	8	14048.9	118.53	256	No	lumin.000				P:1	772	0.53	0	5	6930.02	83.25	1453	No
															P:2	75	0.62	0	5	6569.2	81.05	121	No	lumin.000				P:2	103	1.05	0	6	4390.69	66.26	98	No	lumin.000				P:2	114	0.63	0	5	6399.89	80	183	No
															P:3	50	0.69	0	4	2337.1	48.34	73	No	lumin.000				P:3	17	1.04	3	5	632.56	25.15	16	No	lumin.000				P:3	16	0.65	2	3	718.39	26.8	24	No
															P:4	24	0.68	1	4	1391.36	37.3	36	No	lumin.000				P:4	16	1.22	3	6	2781.42	52.74	13	No	lumin.000				P:4	3	0.71	2	3	863	29.38	4	No
															P:5	5	0.84	3	4	1266.67	35.59	6	No	lumin.000				P:5	10	0.97	2	5	1836.04	42.85	10	No	lumin.000				P:5	6	0.73	2	4	1032.7	32.14	8	No
															P:6	9	0.88	3	5	2018.23	44.92	10	No	lumin.000				P:6	2	1.11	4	4	4.5	2.12	2	No	lumin.000				P:6	5	0.74	2	3	543.81	23.32	7	No
															P:7	2	0.66	2	3	577	24.02	3	No	lumin.000				P:7	2	1.19	4	5	1352	36.77	2	No	lumin.000				P:7	2	0.69	3	3	1.33	1.15	3	No
															P:8	4	0.69	2	3	241.77	15.55	6	No	lumin.000				P:8	1	1.19	5	5	0	0	1	No	lumin.000				P:8	1	0.73	3	3	0	0	1	No
															P:9	3	0.69	2	3	647.2	25.44	5	No	lumin.000				P:9	1	1.26	5	5	0	0	1	No	lumin.000				P:9	1	0.74	3	3	200	14.14	2	No
															P:10	1	0.69	3	3	0	0	1	No	lumin.000				P:10	1	1.2	5	5	0	0	1	No	lumin.000				P:10	3	0.68	2	3	104.92	10.24	4	No
															P:11	1	0.61	2	3	180.5	13.44	2	No	lumin.000				P:11	3	1.14	4	5	277.33	16.65	3	No	lumin.000				P:11	1	0.7	3	3	0	0	1	No
																sum	7.59												sum	12.18												sum	7.53
													300 µM cadmium	1. day	Area Label	Overall [cps]	Average [cps]	Min [cps]	Max [cps]	Variance [cps]	Deviation [cps]	Pixel	Bkgnd	Dataset		300 µM cadmium	3. day	Area Label	Overall [cps]	Average [cps]	Min [cps]	Max [cps]	Variance [cps]	Deviation [cps]	Pixel	Bkgnd	Dataset		300 µM cadmium	7. day	Area Label	Overall [cps]	Average [cps]	Min [cps]	Max [cps]	Variance [cps]	Deviation [cps]	Pixel	Bkgnd
															P:1	248	0.39	0	5	4021.74	63.42	633	No	lumin.000				P:1	4028	0.72	0	8	12527	111.92	5627	No	lumin.000				P:1	183137	0.9	0	14	29510.2	171.79	202924	No
															P:2	219	0.56	0	4	2403.73	49.03	393	No	lumin.000				P:2	911	0.53	0	6	6597.42	81.22	1711	No	lumin.000				P:2	6	0.82	3	4	436.14	20.88	7	No
															P:3	136	0.58	0	4	2967.64	54.48	234	No	lumin.000				P:3	551	0.71	0	7	17150.2	130.96	779	No	lumin.000				P:3	6	0.72	2	3	771.78	27.78	9	No
															P:4	19	0.47	1	3	763.46	27.63	40	No	lumin.000				P:4	281	0.56	0	7	17065.7	130.64	502	No	lumin.000				P:4	4	0.9	3	4	232.92	15.26	4	No
															P:5	7	0.58	1	3	689.79	26.26	12	No	lumin.000				P:5	218	0.49	0	6	10220.8	101.1	444	No	lumin.000				P:5	3	0.9	3	4	624	24.98	3	No
															P:6	2	0.53	2	2	70.67	8.41	4	No	lumin.000				P:6	16	0.51	1	3	1071.28	32.73	31	No	lumin.000				P:6	4	0.85	3	4	1256.2	35.44	5	No
															P:7	1	0.62	2	2	0	0	1	No	lumin.000				P:7	8	0.34	1	2	749.24	27.37	23	No	lumin.000				P:7	2	0.91	3	4	338	18.38	2	No
															P:8	1	0.69	3	3	0	0	1	No	lumin.000				P:8	9	0.35	0	2	745.99	27.31	24	No	lumin.000				P:8	1	0.83	3	3	0	0	1	No
															P:9	2	0.53	2	2	252.25	15.88	4	No	lumin.000				P:9	4	0.37	0	3	1817.7	42.63	11	No	lumin.000				P:9	2	0.8	3	3	24.5	4.95	2	No
															P:10	1	0.51	2	2	0	0	1	No	lumin.000				P:10	0	0.4	2	2	0	0	1	No	lumin.000				P:10	1	0.65	2	3	312.5	17.68	2	No
															P:11	1	0.58	2	2	0	0	1	No	lumin.000				P:11	0	0.44	2	2	0	0	1	No	lumin.000				P:11	1	1.08	4	4	0	0	1	No
																sum	6.04												sum	5.42												sum	9.36
[truncated: 1 more columns]
