# Supplementary material for: Effect of cadmium stress on certain physiological parameters, antioxidative enzyme activities and biophoton emission of leaves in barley (Hordeum vulgare L.) seedlings
Source: PLoS One. 2020 Nov 3;15(11):e0240470. doi: 10.1371/journal.pone.0240470 (PMC7608874; doi:10.1371/journal.pone.0240470)
Supplement: S1 File — (ZIP) [file pone.0240470.s003.zip]

Archive with 39 entries (39 files):
- stat result time-0 Cd AA leaf.pdf
- stat result time-0 Cd MDH-enzyme leaf.pdf
- stat result time-0 Cd SPAD leaf.pdf
- stat result time-10 Cd AA leaf.pdf
- stat result time-10 Cd AA leaf-02.pdf
- stat result time-10 Cd content leaf.pdf
- stat result time-10 Cd MDH-enzyme leaf.pdf
- stat result time-100 Cd content leaf.pdf
- stat result time-100 Cd MDA-enzyme leaf.pdf
- stat result time-100 Cd SPAD leaf.pdf
- stat result time-300 Cd AA leaf.pdf
- stat result time-300 Cd content leaf.pdf
- stat result time-300 Cd MDA-enzyme leaf.pdf
- stat result time-300 Cd SPAD leaf.pdf
- stat result time-50 Cd AA leaf-10 Cd SPAD leaf.pdf
- stat result time-50 Cd content leaf.pdf
- stat result time-50 Cd MDH-enzyme leaf.pdf
- stat result time-50 Cd MDH-enzyme leaf-2.pdf
- stat result time-50 Cd MDH-enzyme leaf-3.pdf
- stat result time-50 Cd MDH-enzyme leaf-4.pdf
- stat result time-50 Cd MDH-enzyme leaf-5.pdf
- stat result time-50 Cd MDH-enzyme leaf-6.pdf
- stat result time-50 Cd MDH-enzyme leaf-7.pdf
- stat result time-50 Cd SPAD leaf.pdf
- stat result time-50 Cd SPAD leaf-2.pdf
- stat result time-50 Cd SPAD.pdf
- stat results AA leaf.pdf
- stat results Cd - 1-3-7 day SPAD leaf.pdf
- stat results Cd - 7 day SPAD leaf.pdf
- stat results Cd -0 day Cd content leaf.pdf
- stat results Cd -1 day Cd content leaf.pdf
- stat results Cd -3 day Cd content leaf.pdf
- stat results Cd -7 day Cd content leaf.pdf
- stat results Cd AA leaf 1-3-7 days.pdf
- stat results Cd-1 day AA leaf.pdf
- stat results Cd-1 day SPAD leaf.pdf
- stat results Cd-3 day AA leaf.pdf
- stat results Cd-3 day SPAD leaf.pdf
- stat results Cd-7 day AA leaf.pdf
